# Supplementary material for: Altered gene expression profiles in the hippocampus and prefrontal cortex of type 2 diabetic rats
Source: BMC Genomics. 2012 Feb 27;13:81. doi: 10.1186/1471-2164-13-81 (PMC3299604; doi:10.1186/1471-2164-13-81)
Supplement: Additional file 1 — List of differentially expressed genes in the brain areas of Goto-Kakizaki rats. Genes are ordered according to their fold expression changes. Genes are identified both by gene name, Genbank accession number and gene symbol. The file contains four table sheets displaying genes with significantly altered expression levels (more than twofold or less than 0.5 fold) in the hippocampus only ("Hippocampus", 180 genes), in the prefrontal cortex only ("Prefrontal cortex", 61 genes), both in hippocampus and prefrontal cortex ("Hipp&Pfc", 83 genes) and both in hippocampus, prefrontal cortex and striatum ("Hipp&Pfc&Str", 3 genes), respectively. In the corporate lists genes are ordered according to their fold expression changes observed in the hippocampus. [file 1471-2164-13-81-S1.XLS]

## Sheet: Hippocampus
Gene Name	Fold Change	Genbank	Gene symbol
A_44_P500478	6.495	AI101373
A_44_P214846	4.508	NM_134350	Mx2
A_43_P16413	4.505	XM_341835	RGD1561521_predicted
A_44_P403545	3.971	BQ191078
A_44_P251430	3.646	U48828
A_44_P321716	3.582	AA955932
A_44_P150137	3.56	AA924386
A_44_P389904	3.506	NM_031597	Kcnq3
A_42_P534172	3.426	NM_053983	Cd52
A_44_P788597	3.425	AA800490
A_43_P22936	3.339	NM_001005557	Akap3
A_44_P196997	3.333	XM_343686
A_42_P520349	3.297	NM_022393	Mgl1
A_44_P915530	3.281
A_42_P603096	3.237	NM_053981	Kcnj12
A_44_P1029805	3.225	XM_217035	Krt2-7
A_44_P271405	3.218	NM_172223	Pxmp4
A_44_P466118	3.201	XM_237313
A_44_P906816	3.094
A_44_P185629	3.091	BE117514
A_44_P1033521	3.047	AA875280
A_44_P212964	3.025	XM_341188	Plac8_predicted
A_44_P547699	3.016	AA900593
A_44_P962786	3.006
A_44_P435618	2.999	NM_017333	Ednrb
A_43_P22556	2.951	XM_214551	Cidea_predicted
A_44_P468661	2.95	XM_341414
A_42_P736315	2.949	XM_341005	Rtp4_predicted
A_44_P1025411	2.93	XM_573710
A_44_P328998	2.854	AI070971
A_44_P647968	2.743	BI395759
A_44_P791333	2.736
A_43_P15434	2.696	NM_080587	Gabra4
A_44_P860459	2.696	AW507248
A_44_P340088	2.673	XM_214377
A_44_P1013314	2.671	XM_216605	G1p2_predicted
A_44_P820495	2.647	AA859324
A_44_P355294	2.634	AI233846
A_44_P250575	2.527	XM_214236	Nudt15_predicted
A_44_P335350	2.479	XM_240481	Myom2
A_44_P605884	2.475	XM_225147	Golph2_predicted
A_44_P518358	2.474	XM_343728
A_42_P508984	2.469	NM_001007729	Cxcl4
A_44_P776131	2.463	AABR03074271
A_42_P511265	2.463	NM_001008845
A_44_P138495	2.46	CB545207
A_44_P1017367	2.45	NM_134326	Alb
A_44_P720341	2.449	BQ193961
A_44_P320518	2.448	XM_575227	RGD1562702_predicted
A_44_P578950	2.444
A_42_P593020	2.423	NM_013413	Rln1
A_44_P119575	2.42	XM_576437
A_44_P869850	2.405
A_44_P639474	2.384
A_44_P513764	2.364	XM_343235	Nudcd1_predicted
A_44_P1029397	2.363	NM_198134	Bst2
A_44_P150017	2.359	XM_235459
A_44_P244257	2.346	NM_139263	Fgd4
A_44_P838725	2.333
A_44_P1042360	2.329	XM_342752
A_44_P181163	2.293	BG662864
A_44_P439473	2.286	XM_343581	Klf7_predicted
A_44_P543559	2.239	XM_219672	RGD1311340_predicted
A_44_P562884	2.236
A_44_P187530	2.223	NM_001008858	RT1-T24-1
A_44_P440944	2.219	XM_341649
A_44_P196172	2.214	NM_138881
A_44_P914033	2.197
A_44_P1042473	2.194	NM_139096	Lgals3bp
A_44_P647819	2.194	AW142419
A_44_P792811	2.189
A_44_P654250	2.187	BC088258
A_44_P422152	2.178	XM_343725
A_42_P614175	2.168	NM_033237	Gal
A_44_P546234	2.168
A_44_P402507	2.165	NM_145084	Retsat
A_44_P605194	2.159	AW916343
A_44_P487930	2.146	BE112513
A_44_P497282	2.134	XM_220737	Rab11fip4_predicted
A_43_P12024	2.127	NM_019329	Cntn3
A_44_P777454	2.105
A_44_P856900	2.103	XM_573998	RGD1560399_predicted
A_43_P22484	2.086	XM_222180	Wdr66_predicted
A_44_P191285	2.082	XM_574980	RGD1564171_predicted
A_42_P521242	2.078	XM_213312	RGD1561932_predicted
A_42_P698150	2.07	NM_020078	Adam1a
A_44_P656737	2.07
A_44_P299167	2.069	BM385390
A_44_P991924	2.053	NM_017193	Aadat
A_44_P949940	2.048
A_44_P558188	2.047	XM_237386	RGD1305311_predicted
A_44_P424723	2.047	NM_021693	Snf1lk
A_43_P19032	2.039	CB548230
A_44_P299086	2.033	AI112947
A_44_P854962	2.032
A_42_P577482	2.03	BM387057
A_44_P728469	2.029	NM_022224	Pter
A_43_P22707	2.025	XM_217306
A_44_P515084	2.024	BE108884
A_44_P257522	2.021	XM_574228	Agrp
A_44_P533794	2.021	NM_130426	Tnfrsf1b
A_44_P1029403	2.019	NM_198134	Bst2
A_43_P18395	2.014	XM_574550
A_44_P686370	2.013
A_44_P1006977	2.01	NM_001009637	Lars
A_44_P1025349	2.007	XM_217252	Ube1l_predicted
A_43_P19672	2.006	XM_214592	Stard4_predicted
A_44_P763517	2.005
A_44_P504568	2.004	XM_573998	RGD1560399_predicted
A_44_P610320	0.498	BC092636	Rab2b
A_44_P680445	0.495	AI229310
A_44_P301608	0.486	NM_019354	Ucp2
A_44_P854339	0.486
A_44_P1008050	0.485	BC061839
A_44_P731356	0.485
A_44_P312745	0.484	AW918759
A_44_P154579	0.483	XM_229609
A_44_P839802	0.482
A_44_P479777	0.481	BM391657
A_44_P468902	0.479	XM_226288
A_44_P871211	0.478
A_42_P787160	0.477	NM_033099	Ptprv
A_44_P491450	0.475	NM_080786	Slco2b1
A_44_P243134	0.473	NM_013066	Mtap2
A_44_P242321	0.472	NM_130433	Acaa2
A_44_P403209	0.467	NM_001013073	Btbd9
A_44_P454420	0.466	XM_215303	RT1-S3
A_44_P310134	0.466	BF521809
A_44_P157014	0.458
A_44_P609775	0.45
A_44_P621820	0.446
A_44_P515978	0.441	XM_576722
A_44_P242329	0.44	NM_130433	Acaa2
A_44_P1057427	0.44	XM_242005
A_43_P17784	0.435	NM_001025722	Cdk10
A_44_P144393	0.432	XM_576471	Ihpk2
A_44_P471141	0.426	XM_238057	Galnt2_predicted
A_44_P1030830	0.426	XM_236574	RGD1310507
A_44_P381881	0.417	NM_012747	Stat3
A_44_P962754	0.413
A_43_P20849	0.412	XM_230856	Slc35c2
A_44_P351621	0.406	NM_001005885	Dnajb13
A_43_P18228	0.405	XM_343031	RGD1560938_predicted
A_44_P996233	0.398	NM_001008768
A_42_P726091	0.398	XM_347000
A_44_P807536	0.396
A_44_P991335	0.391
A_44_P426792	0.388	NM_001008853
A_43_P21615	0.385	XM_220706	Hic1_predicted
A_44_P267155	0.381	XM_221887
A_44_P1004645	0.38	NM_017229	Pde3b
A_44_P456968	0.379	XM_219273	St5_predicted
A_44_P764119	0.371
A_44_P608485	0.369
A_44_P492897	0.365	XM_573799	RGD1559605_predicted
A_44_P353699	0.364	X89638	Mobp
A_44_P475663	0.358
A_44_P151482	0.335	NM_001003404	Il22ra2
A_44_P732338	0.335
A_43_P15993	0.327	NM_012711	Itgam
A_44_P957773	0.327	AA963699
A_44_P700413	0.324
A_44_P578435	0.32
A_44_P534582	0.311	NM_001014271
A_44_P746519	0.309	AI059864
A_43_P10432	0.308
A_44_P267218	0.285	XM_218939	Hbxap_predicted
A_44_P123543	0.279	NM_053514	Lin7a
A_44_P745617	0.268
A_44_P215393	0.244	NM_001025129	RGD1306327
A_44_P340587	0.231	CB548303
A_44_P277126	0.215	XM_221369	Senp5_predicted
A_44_P384017	0.205	NM_031688	Sncg
A_43_P13290	0.201	NM_138530	Mawbp
A_44_P298730	0.197	AW141493
A_44_P464942	0.194	BF545795
A_44_P1000888	0.188	XM_341391	Plac9_predicted
A_44_P880417	0.184	BF551339
A_44_P443916	0.145	BG673684
A_44_P792207	0.118

## Sheet: Prefrontal_cortex
Gene Name	Fold Change	Genbank	Gene symbol
A_44_P220616	3.437	XM_220585	Ccdc42_predicted
A_42_P537443	2.759	NM_138875	Jund
A_44_P108291	2.641	NM_001025403	Rbms2
A_44_P813903	2.58
A_44_P130166	2.429	CB545260
A_43_P16636	2.392	NM_001011978	Dhdds
A_42_P621642	2.385	XM_341964	Lsp1
A_44_P222030	2.282	NM_181638	Tbx3
A_44_P777483	2.268
A_44_P346822	2.263	XM_222288	RGD1310213_predicted
A_44_P929478	2.249
A_43_P12732	2.245	NM_033097	Vps52
A_44_P278387	2.243	NM_147211	Cr16
A_44_P884739	2.242	XM_219339	Sez6l2_predicted
A_42_P774448	2.188	NM_012628	Prkcc
A_44_P383992	2.184	NM_001000842	Olr821_predicted
A_44_P480390	2.176	XM_219339	Sez6l2_predicted
A_42_P833096	2.164	NM_053314	Kcnj16
A_43_P15116	2.14	BF556336
A_43_P12768	2.133	NM_053328	Bhlhb2
A_44_P189869	2.125	XM_347030
A_42_P757370	2.103	NM_017171	Prkce
A_44_P544121	2.102	XM_223921	Kctd6_predicted
A_44_P379911	2.077	XM_345191
A_44_P440514	2.064	NM_001008842
A_44_P257467	2.059	NM_001013967	RGD1311260
A_43_P12559	2.032	NM_031338	Camkk2
A_42_P472520	2.029	XM_575113	RGD1561113_predicted
A_44_P402641	2.012	NM_201423
A_44_P115030	0.499	BQ206691
A_44_P701236	0.498
A_44_P253380	0.494	XM_576388	RGD1561216_predicted
A_44_P382727	0.489	XM_217496	RGD1566215_predicted
A_44_P541505	0.482	XM_226288
A_44_P141051	0.481	NM_019274	Colq
A_44_P330847	0.479	XM_344734
A_44_P389590	0.478	XM_236348	Cilp_predicted
A_44_P323106	0.476	NM_178095	Abca1
A_44_P716741	0.475
A_44_P902085	0.461
A_43_P15061	0.446	BF555924
A_44_P308662	0.439	NM_012643	Ret
A_43_P11048	0.427	AI102821
A_43_P14492	0.414
A_44_P955172	0.409	BF409042
A_42_P768732	0.407	AW918387
A_44_P323951	0.396	XM_226313
A_44_P529950	0.379	XM_574212	RGD1565104_predicted
A_44_P236670	0.379	XM_346168
A_43_P11961	0.377	NM_019172	Galr2
A_44_P121790	0.377	XM_226313
A_44_P204001	0.375	XM_226313
A_44_P596376	0.371
A_44_P128848	0.315
A_44_P822061	0.308	XM_576724
A_44_P416617	0.305	NM_057129	Tff1
A_44_P655753	0.294
A_43_P11932	0.272	NM_017352	Nr4a3
A_44_P494274	0.271	NM_053686	Trpv6
A_42_P511118	0.232	NM_053427	Slc17a6
A_44_P147538	0.21	XM_233562	Myom3_predicted

## Sheet: Hipp&Pfc
Gene Name	Fold Change	Genbank	Gene symbol
A_44_P406636	9.726	AI029975
A_44_P238939	9.688	XM_345411
A_44_P249743	7.303	BE115963
A_44_P869506	7.237
A_44_P673362	5.803
A_44_P215917	4.501	XM_344018	RGD1563504_predicted
A_44_P331743	4.489	BM390457
A_44_P134287	4.222	XM_227586	Taf13_predicted
A_44_P221046	4.041	AI599930
A_44_P186516	3.921	BQ211716
A_44_P215467	3.715	XM_227586	Taf13_predicted
A_44_P792797	3.468
A_44_P992662	3.347	NM_053567	Ftcd
A_43_P15517	3.241	NM_138875	Jund
A_44_P961831	3.179
A_42_P729340	3.111	NM_138913	Oas1
A_44_P477212	3.018	BI278569
A_44_P1039994	2.94	XM_215121
A_44_P269241	2.899	XM_225401	RGD1306613_predicted
A_44_P219576	2.712	BF394800
A_44_P896682	2.688	AW918186
A_44_P561496	2.648
A_43_P23188	2.561	BF557281
A_43_P12801	2.519	NM_053412	Ilf3
A_44_P1000100	2.481	XM_215666	Trim45_predicted
A_44_P238246	2.438	NM_053412	Ilf3
A_44_P196401	2.399	Y13890	RT1-Aw2
A_44_P194543	2.387	XM_341551	Asb13_predicted
A_43_P11971	2.274	NM_019195	Cd47
A_43_P15751	2.242	XM_343470	Grm2
A_44_P925784	2.239	AI171022
A_44_P900688	2.13
A_43_P12973	2.117	NM_053895	Frag1
A_44_P975945	2.105
A_44_P898176	2.062	XM_573549	RGD1564364_predicted
A_44_P192568	2.049	NM_172335	Gm2a
A_44_P378322	0.499	AA858768
A_44_P788404	0.497	BG670091
A_44_P283985	0.485	XM_229861
A_44_P523028	0.478	XM_344727
A_44_P159613	0.45	XM_344763	RGD1306894_predicted
A_44_P210994	0.45	XM_346141
A_44_P429244	0.448	XM_346141
A_44_P277851	0.446	AA926247
A_44_P653343	0.441
A_42_P767467	0.438	BF556870
A_44_P899198	0.413
A_44_P868694	0.393
A_44_P670516	0.392
A_44_P945741	0.39
A_44_P207677	0.375	AA900863
A_44_P140720	0.355	AA899797
A_42_P638128	0.345	NM_012893	Actg2
A_44_P701259	0.344
A_44_P1060345	0.341	XM_221545
A_44_P306008	0.34	AI179380
A_44_P241139	0.334	XM_341973
A_44_P730004	0.332
A_43_P16949	0.313	XM_220884	Sgca_predicted
A_44_P422134	0.312	XM_576656
A_44_P492482	0.31	XM_234332	Plekhh1_predicted
A_44_P918516	0.306
A_44_P462228	0.301	BE098255
A_44_P373592	0.281	AA956446
A_44_P560710	0.26
A_44_P795940	0.26
A_44_P452176	0.248	NM_053560	Chi3l1
A_44_P200116	0.248	NM_022236	Pde10a
A_44_P190003	0.22
A_44_P992673	0.219	NM_001014162	RGD1309578
A_44_P823114	0.196
A_44_P839581	0.195
A_44_P885583	0.175
A_44_P640472	0.129
A_44_P322118	0.128	NM_031570	Rps7
A_44_P114732	0.12	XM_347069
A_44_P852790	0.103
A_44_P558249	0.0985	BF558337
A_44_P729342	0.0653	XM_576948
A_44_P171143	0.0636	XM_229366
A_44_P414509	0.0585	XM_576948
A_44_P112488	0.0413	XM_343087	Galntl1
A_44_P152177	0.0119	XM_342134	Spock2_predicted

## Sheet: Hipp&Pfc&Str
Gene Name	Fold Change	Genbank	Gene symbol
A_44_P167930	0.276	NM_012720	Mobp
A_44_P367761	0.141	NM_012923	Ccng1
A_44_P577060	3.755
