# Supplementary material for: Altered gene expression profiles in the hippocampus and prefrontal cortex of type 2 diabetic rats
Source: BMC Genomics. 2012 Feb 27;13:81. doi: 10.1186/1471-2164-13-81 (PMC3299604; doi:10.1186/1471-2164-13-81)
Supplement: Additional file 2 — List of validated genes in the brain areas of Goto-Kakizaki rats. Genes are shown in alphabetical order of gene symbols. Genes are identified both by gene name, Genbank accession number and gene symbol. The file contains three table sheets displaying genes with RT-PCR validated, significantly altered expression levels (more than twofold or less than 0.5 fold) in the hippocampus only ("Hippocampus", 30 genes), in the prefrontal cortex only ("Prefrontal cortex", 22 genes), both in hippocampus and prefrontal cortex ("Hipp&Pfc", 9 genes), respectively. In the corporate lists genes are ordered according to their fold expression changes observed in the hippocampus. [file 1471-2164-13-81-S2.XLS]

## Sheet: Hippocampus
Gene Name	Genbank	Gene symbol	Fold Change
A_44_P991924	NM_017193	Aadat	2.053
A_44_P242329	NM_130433	Acaa2	0.472
A_44_P257522	XM_574228	Agrp	2.021
A_43_P22936	NM_001005557	Akap3	3.339
A_44_P1029403	NM_198134	Bst2	2.363
A_42_P534172	NM_053983	Cd52	3.426
A_43_P17784	NM_001025722	Cdk10	0.435
A_44_P452176	NM_053560	Chi3l1	0.248
A_43_P12024	NM_019329	Cntn3	2.127
A_42_P508984	NM_001007729	Cxcl4	2.469
A_44_P992662	NM_053567	Ftcd	3.347
A_42_P614175	NM_033237	Gal	2.168
A_44_P192568	NM_172335	Gm2a	2.049
A_43_P15751	XM_343470	Grm2	2.242
A_44_P151482	NM_001003404	Il22ra2	0.335
A_43_P15993	NM_012711	Itgam	0.327
A_42_P603096	NM_053981	Kcnj12	3.237
A_44_P167930	NM_012720	Mobp	0.276
A_44_P214846	NM_134350	Mx2	4.508
A_42_P729340	NM_138913	Oas1	3.111
A_44_P200116	NM_022236	Pde10a	0.248
A_44_P728469	NM_022224	Pter	2.029
A_42_P787160	NM_033099	Ptprv	0.477
A_44_P402507	NM_145084	Retsat	2.165
A_44_P196401	Y13890	RT1-Aw2	2.399
A_44_P384017	NM_031688	Sncg	0.205
A_44_P424723	NM_021693	Snf1lk	2.047
A_44_P301608	NM_019354	Ucp2	0.486
A_44_P996233	NM_001008768		0.398
A_44_P426792	NM_001008853		0.388

## Sheet: Prefrontal cortex
Gene Name	Genbank	Gene symbol	Fold Change
A_44_P323106	NM_178095	Abca1	0.476
A_43_P12768	NM_053328	Bhlhb2	2.133
A_43_P12559	NM_031338	Camkk2	2.032
A_43_P11971	NM_019195	Cd47	2.162
A_44_P452176	NM_053560	Chi3l1	0.327
A_44_P141051	NM_019274	Colq	0.481
A_44_P278387	NM_147211	Cr16	2.243
A_44_P992662	NM_053567	Ftcd	5.127
A_43_P11961	NM_019172	Galr2	0.377
A_44_P192568	NM_172335	Gm2a	2.457
A_43_P15751	XM_343470	Grm2	4.436
A_42_P621642	XM_341964	Lsp1	2.385
A_44_P167930	NM_012720	Mobp	0.342
A_44_P440514	NM_001008842	NM_001008842	2.064
A_43_P11932	NM_017352	Nr4a3	0.272
A_42_P729340	NM_138913	Oas1	3.447
A_42_P774448	NM_012628	Prkcc	2.188
A_44_P308662	NM_012643	Ret	0.439
A_44_P196401	Y13890	RT1-Aw2	2.534
A_42_P511118	NM_053427	Slc17a6	0.232
A_44_P416617	NM_057129	Tff1	0.305
A_44_P494274	NM_053686	Trpv6	0.271

## Sheet: Hipp&Pfc
Gene Name	Genbank	Gene symbol	Fold Change
A_44_P452176	NM_053560	Chi3l1	0.248
A_44_P992662	NM_053567	Ftcd	3.347
A_44_P192568	NM_172335	Gm2a	2.049
A_43_P15751	XM_343470	Grm2	2.242
A_44_P167930	NM_012720	Mobp	0.276
A_42_P729340	NM_138913	Oas1	3.111
A_44_P196401	Y13890	RT1-Aw2	2.399
A_44_P200116	NM_022236	Pde10a	0.248
A_43_P11971	NM_019195	Cd47	2.274
